# Supplementary material for: Characteristics and Application of a Novel Cold-Adapted and Salt-Tolerant Protease EK4-1 Produced by an Arctic Bacterium Mesonia algae K4-1
Source: Int J Mol Sci. 2023 Apr 28;24(9):7985. doi: 10.3390/ijms24097985 (PMC10178186; doi:10.3390/ijms24097985)
Supplement: Supplementary file 1 [file ijms-24-07985-s001.zip]

Archive with 1 entries (1 files):
- ijms-2324516-supplementary.pdf
